# Supplementary material for: Comparative transcriptome analysis in peaberry and regular bean coffee to identify bean quality associated genes
Source: BMC Genom Data. 2023 Feb 27;24:12. doi: 10.1186/s12863-022-01098-y (PMC9969625; doi:10.1186/s12863-022-01098-y)
Supplement: Supplementary file 3 — Additional file 3: Table S2. Primer sequences of the selected genes for qRT-PCR. [file 12863_2022_1098_MOESM3_ESM.xlsx]

## Sheet: Feuil1
Table S2: Primer sequences of the selected genes for qRT-PCR
Gene ID	forward primer sequence	reveerse primer sequence
Ca25840-PMEs1	AGAATGGGTTCAAAAATC	TCTATGACTTGGAGGAACA
Ca30827-PMEs2	ACTAGGGGGCAATC	CGCTCGCACTACCT
Ca30828-PMEs3	TCATCTATTGTTAGAC	TAGAATGGCCGTACCTTTC
Ca25839-PMEs4	GGTGGACAGCCAGATT	TCGGTGGACCTTATTG
Ca99619-ERL2	AGTTATCACGGCAGC	AATTCTTACAACACAC
Ca89747-ERL5	TGCTGGAACTACTGACG	GATCTAGAATGGCTGCAA
Ca07056-ERL6	GTACATACTATCTCG	ACGTCTTGAGAGTA
Ca01141-ERL7	AGAGCACATGAT	AATTCTCAATTAAAA
Ca06708-ACOX1	CACCCAATCATCCAAC	TATCTCCGAAACCAGG
Ca34321-CPFA1	CATCGGAAACAATGCTAAT	CGGAAGACGGAGGAGA
Ca36201-CPFA2	ATCTAGAATGATGTCA	ATTCTCAGTTAACTT
Ca03809-F3H	AGAATTCTCAACATGGTGGCAT	CTCAGTTCAGATAG
Ca95013-CYP75A1	TAATTGCTGAAGCTC	ATTCTTATCCACGC
Ca42029-CYP75A2	GACGACAATTGAGA	TCCACCCTATGCTCA
Actin7	ACGCCTTCTCGTTTAGC	TGCCACCAGGGTTTGA
